# Supplementary material for: Setting the stage for a role of the postsynaptic proteome in inherited neurometabolic disorders
Source: J Inherit Metab Dis. 2018 Aug 21;41(6):1093–101. doi: 10.1007/s10545-018-0240-x (PMC6326985; doi:10.1007/s10545-018-0240-x)
Supplement: Supplementary file 1 — (XLSX 33 kb) [file 10545_2018_240_MOESM1_ESM.xlsx]

## Sheet: Legend Suppl Table 1
Supplementary Table 1. List of Reactome pathways enriched among the PSD
Using the Fisher's Exact test with the FDR multiple test correction we identified Reactome pathways enriched among brain PSD proteins. The Fold enrichment column is the ratio of the number of proteins identified in each pathway versus the expected number identified by chance.

## Sheet: Supplementary Table 1
Reactome pathways	PSD components in pathway	Fold Enrichment	Fisher Excat's Test p-value
Activation of AMPA receptors (R-MMU-399710)	4	10.58	0.0126
Formation of annular gap junctions (R-MMU-196025)	9	10.58	4.73e-05
Regulation of gap junction activity (R-MMU-191650)	3	10.58	0.0389
c-src mediated regulation of Cx43 function and closure of gap junctions (R-MMU-191647)	3	10.58	0.0388
Gap junction degradation (R-MMU-190873)	10	10.58	1.64e-05
Unblocking of NMDA receptor, glutamate binding and activation (R-MMU-438066)	16	9.95	3.14e-08
Ras activation uopn Ca2+ infux through NMDA receptor (R-MMU-442982)	15	9.91	9.83e-08
Association of TriC/CCT with target proteins during biosynthesis (R-MMU-390471)	7	9.25	0.000722
CREB phosphorylation through the activation of CaMKII (R-MMU-442729)	12	9.06	4.87e-06
SALM protein interactions at the synapses (R-MMU-8849932)	17	8.99	2.87e-08
Glutamate Binding, Activation of AMPA Receptors and Synaptic Plasticity (R-MMU-399721)	25	8.81	1e-11
Trafficking of AMPA receptors (R-MMU-399719)	25	8.81	9.88e-12
Interaction between L1 and Ankyrins (R-MMU-445095)	9	8.65	0.000123
Cooperation of PDCL (PhLP1) and TRiC/CCT in G-protein beta folding (R-MMU-6814122)	22	8.62	3.03e-10
Trafficking of GluR2-containing AMPA receptors (R-MMU-416993)	13	8.59	2.62e-06
Gap junction trafficking and regulation (R-MMU-157858)	12	8.46	7.88e-06
Protein folding (R-MMU-391251)	22	8.31	4.8e-10
Chaperonin-mediated protein folding (R-MMU-390466)	22	8.31	4.75e-10
GABA A receptor activation (R-MMU-977441)	10	8.14	6.55e-05
Gap junction trafficking (R-MMU-190828)	10	8.14	6.52e-05
Recycling pathway of L1 (R-MMU-437239)	15	7.93	6.92e-07
Nuclear Envelope Reassembly (R-MMU-2995410)	6	7.93	0.00331
Initiation of Nuclear Envelope Reformation (R-MMU-2995383)	6	7.93	0.0033
Activation of Ca-permeable Kainate Receptor (R-MMU-451308)	6	7.93	0.00329
Ionotropic activity of Kainate Receptors (R-MMU-451306)	6	7.93	0.00328
WNT5A-dependent internalization of FZD4 (R-MMU-5099900)	11	7.76	3.52e-05
CREB phosphorylation through the activation of Ras (R-MMU-442742)	19	7.73	2.01e-08
LGI-ADAM interactions (R-MMU-5682910)	10	7.55	9.85e-05
RHO GTPases activate PAKs (R-MMU-5627123)	14	7.4	3.25e-06
Protein-protein interactions at synapses (R-MMU-6794362)	21	7.4	5.33e-09
Interactions of neurexins and neuroligins at synapses (R-MMU-6794361)	21	7.4	5.28e-09
Depolarization of the Presynaptic Terminal Triggers the Opening of Calcium Channels (R-MMU-112308)	7	7.4	0.00168
Activation of NMDA receptor upon glutamate binding and postsynaptic events (R-MMU-442755)	25	7.34	1.61e-10
DARPP-32 events (R-MMU-180024)	12	7.05	2.71e-05
Dopamine Neurotransmitter Release Cycle (R-MMU-212676)	4	7.05	0.0294
RHO GTPases Activate WASPs and WAVEs (R-MMU-5663213)	22	7.05	4.16e-09
SRP-dependent cotranslational protein targeting to membrane (R-MMU-1799339)	52	6.96	3.54e-20
Post NMDA receptor activation events (R-MMU-438064)	21	6.94	1.17e-08
Nonsense Mediated Decay (NMD) independent of the Exon Junction Complex (EJC) (R-MMU-975956)	53	6.92	1.99e-20
Miscellaneous transport and binding events (R-MMU-5223345)	9	6.8	0.000435
Rap1 signalling (R-MMU-392517)	9	6.8	0.000433
Signaling by Robo receptor (R-MMU-376176)	7	6.73	0.00243
RHO GTPases activate KTN1 (R-MMU-5625970)	5	6.61	0.0144
PKA activation in glucagon signalling (R-MMU-164378)	10	6.61	0.000213
WNT mediated activation of DVL (R-MMU-201688)	5	6.61	0.0144
Activation of Kainate Receptors upon glutamate binding (R-MMU-451326)	8	6.51	0.00121
Activation of BAD and translocation to mitochondria (R-MMU-111447)	6	6.35	0.00706
PKA activation (R-MMU-163615)	9	6.35	0.000623
PKA-mediated phosphorylation of CREB (R-MMU-111931)	9	6.35	0.00062
Formation of a pool of free 40S subunits (R-MMU-72689)	52	6.25	5.19e-19
Caspase-mediated cleavage of cytoskeletal proteins (R-MMU-264870)	7	6.17	0.00342
PTK6 Regulates RHO GTPases, RAS GTPase and MAP kinases (R-MMU-8849471)	14	6.17	1.44e-05
L13a-mediated translational silencing of Ceruloplasmin expression (R-MMU-156827)	57	6.15	3.35e-20
G-protein mediated events (R-MMU-112040)	22	6.12	2.54e-08
GTP hydrolysis and joining of the 60S ribosomal subunit (R-MMU-72706)	57	6.09	3.99e-20
ADP signalling through P2Y purinoceptor 12 (R-MMU-392170)	4	6.04	0.041
Nonsense Mediated Decay (NMD) enhanced by the Exon Junction Complex (EJC) (R-MMU-975957)	57	6.03	5.43e-20
Nonsense-Mediated Decay (NMD) (R-MMU-927802)	57	6.03	5.14e-20
PLC beta mediated events (R-MMU-112043)	21	6	7.25e-08
Translocation of GLUT4 to the plasma membrane (R-MMU-1445148)	38	6	9.45e-14
CaM pathway (R-MMU-111997)	13	5.98	3.86e-05
Calmodulin induced events (R-MMU-111933)	13	5.98	3.84e-05
Ca-dependent events (R-MMU-111996)	14	5.92	2e-05
RHO GTPases activate IQGAPs (R-MMU-5626467)	6	5.77	0.00985
LDL-mediated lipid transport (R-MMU-171052)	6	5.77	0.00982
Ligand-gated ion channel transport (R-MMU-975298)	12	5.77	0.000103
Retrograde neurotrophin signalling (R-MMU-177504)	6	5.77	0.00979
Chk1/Chk2(Cds1) mediated inactivation of Cyclin B:Cdk1 complex (R-MMU-75035)	6	5.77	0.00977
DCC mediated attractive signaling (R-MMU-418885)	6	5.77	0.00974
Cap-dependent Translation Initiation (R-MMU-72737)	57	5.74	1.85e-19
DAG and IP3 signaling (R-MMU-1489509)	13	5.73	5.32e-05
PLC-gamma1 signalling (R-MMU-167021)	13	5.73	5.29e-05
Phase 1 - inactivation of fast Na+ channels (R-MMU-5576894)	14	5.69	2.71e-05
Eukaryotic Translation Initiation (R-MMU-72613)	57	5.69	2.45e-19
L1CAM interactions (R-MMU-373760)	36	5.68	1.67e-12
Glucagon signaling in metabolic regulation (R-MMU-163359)	17	5.62	3.41e-06
Neurotransmitter Receptor Binding And Downstream Transmission In The Postsynaptic Cell (R-MMU-112314)	70	5.61	7.18e-23
Norepinephrine Neurotransmitter Release Cycle (R-MMU-181430)	9	5.6	0.00118
Acetylcholine Neurotransmitter Release Cycle (R-MMU-264642)	9	5.6	0.00117
Opioid Signalling (R-MMU-111885)	29	5.58	5.02e-10
Adrenaline,noradrenaline inhibits insulin secretion (R-MMU-400042)	12	5.52	0.000139
RAF activation (R-MMU-5673000)	13	5.5	7.09e-05
Regulation of actin dynamics for phagocytic cup formation (R-MMU-2029482)	27	5.49	2.89e-09
Translation (R-MMU-72766)	62	5.37	6.22e-20
RHO GTPases activate PKNs (R-MMU-5625740)	11	5.29	0.000393
Activation of BH3-only proteins (R-MMU-114452)	8	5.29	0.00315
CTLA4 inhibitory signaling (R-MMU-389513)	10	5.29	0.000785
Inhibition of adenylate cyclase pathway (R-MMU-997269)	7	5.29	0.00646
Beta-catenin phosphorylation cascade (R-MMU-196299)	8	5.29	0.00314
VLDLR internalisation and degradation (R-MMU-8866427)	6	5.29	0.0132
Adenylate cyclase inhibitory pathway (R-MMU-170670)	7	5.29	0.00644
Complex I biogenesis (R-MMU-6799198)	27	5.19	7.01e-09
Translation initiation complex formation (R-MMU-72649)	25	5.18	2.83e-08
Formation of the ternary complex, and subsequently, the 43S complex (R-MMU-72695)	22	5.17	2.44e-07
Vasopressin regulates renal water homeostasis via Aquaporins (R-MMU-432040)	20	5.16	1e-06
EPHB-mediated forward signaling (R-MMU-3928662)	19	5.15	2.09e-06
Glucagon-like Peptide-1 (GLP1) regulates insulin secretion (R-MMU-381676)	17	5.14	8.32e-06
Adherens junctions interactions (R-MMU-418990)	15	5.12	3.28e-05
Transferrin endocytosis and recycling (R-MMU-917977)	14	5.11	6.41e-05
Phase 0 - rapid depolarisation (R-MMU-5576892)	14	5.11	6.38e-05
EGFR interacts with phospholipase C-gamma (R-MMU-212718)	13	5.09	0.000124
Insulin receptor recycling (R-MMU-77387)	13	5.09	0.000124
Ribosomal scanning and start codon recognition (R-MMU-72702)	25	5.08	3.73e-08
Activation of the mRNA upon binding of the cap-binding complex and eIFs, and subsequent binding to 43S (R-MMU-72662)	25	5.08	3.7e-08
Insulin processing (R-MMU-264876)	10	5.04	0.00105
VxPx cargo-targeting to cilium (R-MMU-5620916)	9	5.01	0.00207
Regulation of insulin secretion (R-MMU-422356)	34	4.99	1.23e-10
Transmission across Chemical Synapses (R-MMU-112315)	91	4.96	8.08e-27
G-protein activation (R-MMU-202040)	6	4.88	0.0173
Fcgamma receptor (FCGR) dependent phagocytosis (R-MMU-2029480)	28	4.85	1.09e-08
HSF1-dependent transactivation (R-MMU-3371571)	10	4.81	0.00133
GABA receptor activation (R-MMU-977443)	25	4.81	8.83e-08
Aquaporin-mediated transport (R-MMU-445717)	21	4.73	1.53e-06
AUF1 (hnRNP D0) binds and destabilizes mRNA (R-MMU-450408)	24	4.61	3.08e-07
Regulation of RAS by GAPs (R-MMU-5658442)	29	4.58	1.53e-08
Pink/Parkin Mediated Mitophagy (R-MMU-5205685)	9	4.53	0.00341
Mitophagy (R-MMU-5205647)	9	4.53	0.0034
G alpha (z) signalling events (R-MMU-418597)	6	4.53	0.0219
Signal transduction by L1 (R-MMU-445144)	9	4.53	0.00339
Effects of PIP2 hydrolysis (R-MMU-114508)	11	4.47	0.00113
Respiratory electron transport (R-MMU-611105)	29	4.44	2.55e-08
Neuronal System (R-MMU-112316)	129	4.44	1.25e-34
ERKs are inactivated (R-MMU-202670)	5	4.41	0.0445
Glutamate Neurotransmitter Release Cycle (R-MMU-210500)	10	4.41	0.00219
PCP/CE pathway (R-MMU-4086400)	34	4.39	1.71e-09
GLI3 is processed to GLI3R by the proteasome (R-MMU-5610785)	24	4.38	6.57e-07
Integration of energy metabolism (R-MMU-163685)	40	4.36	5.41e-11
Ephrin signaling (R-MMU-3928664)	7	4.35	0.014
Phase 2 - plateau phase (R-MMU-5576893)	9	4.33	0.00437
Branched-chain amino acid catabolism (R-MMU-70895)	9	4.33	0.00436
VLDL interactions (R-MMU-8855121)	9	4.33	0.00434
COPI-independent Golgi-to-ER retrograde traffic (R-MMU-6811436)	11	4.31	0.00139
Cross-presentation of soluble exogenous antigens (endosomes) (R-MMU-1236978)	19	4.28	1.64e-05
Degradation of beta-catenin by the destruction complex (R-MMU-195253)	30	4.23	3.28e-08
COPI-mediated anterograde transport (R-MMU-6807878)	28	4.23	1.05e-07
Cell-cell junction organization (R-MMU-421270)	16	4.13	0.000116
MAP2K and MAPK activation (R-MMU-5674135)	7	4.11	0.0175
Clathrin-mediated endocytosis (R-MMU-8856828)	43	4.1	4.51e-11
Degradation of GLI1 by the proteasome (R-MMU-5610780)	22	4.08	5.28e-06
MHC class II antigen presentation (R-MMU-2132295)	35	4.07	4.39e-09
Ubiquitin-dependent degradation of Cyclin D1 (R-MMU-69229)	20	4.07	1.64e-05
Ubiquitin-dependent degradation of Cyclin D (R-MMU-75815)	20	4.07	1.63e-05
Beta-catenin independent WNT signaling (R-MMU-3858494)	40	4.07	2.89e-10
GABA B receptor activation (R-MMU-977444)	15	4.07	0.00023
Activation of GABAB receptors (R-MMU-991365)	15	4.07	0.000229
Endosomal Sorting Complex Required For Transport (ESCRT) (R-MMU-917729)	10	4.07	0.00339
SCF-beta-TrCP mediated degradation of Emi1 (R-MMU-174113)	21	4.04	1.03e-05
MAPK6/MAPK4 signaling (R-MMU-5687128)	28	4	2.69e-07
Phospholipase C-mediated cascade; FGFR3 (R-MMU-5654227)	14	4	0.000457
Mitochondrial Fatty Acid Beta-Oxidation (R-MMU-77289)	6	3.97	0.0349
Asymmetric localization of PCP proteins (R-MMU-4608870)	22	3.94	8.24e-06
Hedgehog 'off' state (R-MMU-5610787)	41	3.94	3.47e-10
CDK-mediated phosphorylation and removal of Cdc6 (R-MMU-69017)	19	3.94	3.87e-05
Regulation of ornithine decarboxylase (ODC) (R-MMU-350562)	19	3.94	3.85e-05
Cargo trafficking to the periciliary membrane (R-MMU-5620920)	13	3.93	0.00089
Negative regulation of MAPK pathway (R-MMU-5675221)	13	3.93	0.000887
Intra-Golgi traffic (R-MMU-6811438)	14	3.9	0.000569
Phospholipase C-mediated cascade; FGFR4 (R-MMU-5654228)	14	3.9	0.000566
Membrane Trafficking (R-MMU-199991)	162	3.89	7.09e-38
Respiratory electron transport, ATP synthesis by chemiosmotic coupling, and heat production by uncoupling proteins. (R-MMU-163200)	34	3.87	2.04e-08
Autodegradation of the E3 ubiquitin ligase COP1 (R-MMU-349425)	19	3.86	4.73e-05
mTORC1-mediated signalling (R-MMU-166208)	8	3.85	0.0135
Apoptotic cleavage of cellular proteins (R-MMU-111465)	12	3.85	0.00171
RHO GTPase Effectors (R-MMU-195258)	76	3.85	7.59e-18
ROS, RNS production in response to bacteria (R-MMU-1222556)	12	3.85	0.0017
Lysosome Vesicle Biogenesis (R-MMU-432720)	12	3.85	0.00169
Integrin alphaIIb beta3 signaling (R-MMU-354192)	9	3.81	0.00842
p53-Independent G1/S DNA damage checkpoint (R-MMU-69613)	19	3.79	5.77e-05
p53-Independent DNA Damage Response (R-MMU-69610)	19	3.79	5.74e-05
Ubiquitin Mediated Degradation of Phosphorylated Cdc25A (R-MMU-69601)	19	3.79	5.71e-05
Iron uptake and transport (R-MMU-917937)	15	3.78	0.000437
NIK-->noncanonical NF-kB signaling (R-MMU-5676590)	21	3.76	2.4e-05
Dectin-1 mediated noncanonical NF-kB signaling (R-MMU-5607761)	21	3.76	2.38e-05
Thrombin signalling through proteinase activated receptors (PARs) (R-MMU-456926)	6	3.73	0.0422
Signal amplification (R-MMU-392518)	6	3.73	0.0421
Vesicle-mediated transport (R-MMU-5653656)	165	3.71	1.08e-36
Degradation of DVL (R-MMU-4641258)	20	3.71	4.49e-05
SCF(Skp2)-mediated degradation of p27/p21 (R-MMU-187577)	21	3.7	2.89e-05
Phospholipase C-mediated cascade: FGFR1 (R-MMU-5654219)	14	3.7	0.000842
Netrin-1 signaling (R-MMU-373752)	8	3.68	0.0165
ARMS-mediated activation (R-MMU-170984)	73	3.68	2.21e-16
GRB2 events in EGFR signaling (R-MMU-179812)	71	3.66	6.56e-16
Signalling to p38 via RIT and RIN (R-MMU-187706)	71	3.66	6.45e-16
SHC1 events in EGFR signaling (R-MMU-180336)	71	3.66	6.35e-16
SHC1 events in ERBB4 signaling (R-MMU-1250347)	71	3.66	6.24e-16
SOS-mediated signalling (R-MMU-112412)	71	3.66	6.14e-16
RAF/MAP kinase cascade (R-MMU-5673001)	71	3.66	6.05e-16
VEGFR2 mediated cell proliferation (R-MMU-5218921)	74	3.66	1.73e-16
Stabilization of p53 (R-MMU-69541)	19	3.65	8.34e-05
Degradation of AXIN (R-MMU-4641257)	19	3.65	8.3e-05
FRS-mediated FGFR4 signaling (R-MMU-5654712)	71	3.65	7.35e-16
FRS-mediated FGFR3 signaling (R-MMU-5654706)	71	3.65	7.23e-16
FRS-mediated FGFR2 signaling (R-MMU-5654700)	71	3.65	7.13e-16
FRS-mediated FGFR1 signaling (R-MMU-5654693)	71	3.65	7.02e-16
Signalling to RAS (R-MMU-167044)	72	3.63	6.19e-16
Prolonged ERK activation events (R-MMU-169893)	73	3.62	3.91e-16
MAPK family signaling cascades (R-MMU-5683057)	80	3.62	1.68e-17
ER to Golgi Anterograde Transport (R-MMU-199977)	40	3.62	4.38e-09
Golgi-to-ER retrograde transport (R-MMU-8856688)	27	3.61	2.32e-06
FCERI mediated MAPK activation (R-MMU-2871796)	78	3.6	4.95e-17
Signaling by Insulin receptor (R-MMU-74752)	96	3.6	2.23e-20
VEGFA-VEGFR2 Pathway (R-MMU-4420097)	96	3.6	2.04e-20
Signalling to ERKs (R-MMU-187687)	74	3.59	3.67e-16
Signaling by FGFR1 (R-MMU-5654736)	97	3.59	1.83e-20
Frs2-mediated activation (R-MMU-170968)	71	3.58	1.52e-15
MAPK1/MAPK3 signaling (R-MMU-5684996)	71	3.58	1.49e-15
Downstream signaling of activated FGFR1 (R-MMU-5654687)	95	3.58	3.8e-20
Interleukin receptor SHC signaling (R-MMU-912526)	72	3.57	9.65e-16
Cargo recognition for clathrin-mediated endocytosis (R-MMU-8856825)	26	3.57	4.37e-06
FCERI mediated NF-kB activation (R-MMU-2871837)	27	3.57	2.77e-06
NGF signalling via TRKA from the plasma membrane (R-MMU-187037)	104	3.56	9.32e-22
Signaling by Leptin (R-MMU-2586552)	71	3.54	2.18e-15
Interleukin-3, 5 and GM-CSF signaling (R-MMU-512988)	75	3.54	3.98e-16
Downstream signaling of activated FGFR4 (R-MMU-5654716)	93	3.54	1.12e-19
Downstream signaling of activated FGFR3 (R-MMU-5654708)	93	3.54	1.08e-19
Downstream signaling of activated FGFR2 (R-MMU-5654696)	93	3.54	1.04e-19
Signaling by FGFR4 (R-MMU-5654743)	94	3.54	7.35e-20
Smooth Muscle Contraction (R-MMU-445355)	10	3.53	0.00777
Signaling by FGFR3 (R-MMU-5654741)	94	3.53	8.65e-20
Apoptotic execution phase (R-MMU-75153)	14	3.53	0.00122
The role of GTSE1 in G2/M progression after G2 checkpoint (R-MMU-8852276)	20	3.53	7.75e-05
Activation of NF-kappaB in B cells (R-MMU-1169091)	22	3.53	3.25e-05
Phospholipase C-mediated cascade; FGFR2 (R-MMU-5654221)	14	3.53	0.00121
EPH-Ephrin signaling (R-MMU-2682334)	25	3.53	8.3e-06
Signaling by VEGF (R-MMU-194138)	96	3.51	4.84e-20
Intra-Golgi and retrograde Golgi-to-ER traffic (R-MMU-6811442)	46	3.5	5.53e-10
RET signaling (R-MMU-8853659)	74	3.49	9.69e-16
Regulation of PLK1 Activity at G2/M Transition (R-MMU-2565942)	28	3.48	2.56e-06
Loss of proteins required for interphase microtubule organization†from the centrosome (R-MMU-380284)	22	3.47	3.9e-05
Loss of Nlp from mitotic centrosomes (R-MMU-380259)	22	3.47	3.88e-05
Interleukin-2 signaling (R-MMU-451927)	72	3.46	3.55e-15
IRS-mediated signalling (R-MMU-112399)	83	3.46	3.24e-17
Signaling by EGFR (R-MMU-177929)	98	3.45	5.05e-20
Regulation of mRNA stability by proteins that bind AU-rich elements (R-MMU-450531)	27	3.44	4.82e-06
Downstream signal transduction (R-MMU-186763)	94	3.43	3.21e-19
Hedgehog ligand biogenesis (R-MMU-5358346)	20	3.41	0.00011
CDT1 association with the CDC6:ORC:origin complex (R-MMU-68827)	19	3.41	0.000174
Insulin receptor signalling cascade (R-MMU-74751)	83	3.4	6.6e-17
Signaling by Type 1 Insulin-like Growth Factor 1 Receptor (IGF1R) (R-MMU-2404192)	83	3.4	6.46e-17
IRS-related events triggered by IGF1R (R-MMU-2428928)	83	3.4	6.33e-17
IGF1R signaling cascade (R-MMU-2428924)	83	3.4	6.2e-17
NCAM signaling for neurite out-growth (R-MMU-375165)	75	3.39	2.18e-15
G protein gated Potassium channels (R-MMU-1296059)	8	3.38	0.0236
Activation of G protein gated Potassium channels (R-MMU-1296041)	8	3.38	0.0235
Inhibition of voltage gated Ca2+ channels via Gbeta/gamma subunits (R-MMU-997272)	8	3.38	0.0234
Centrosome maturation (R-MMU-380287)	24	3.38	2.28e-05
Recruitment of mitotic centrosome proteins and complexes (R-MMU-380270)	24	3.38	2.26e-05
Neurotransmitter Release Cycle (R-MMU-112310)	15	3.38	0.00112
DAP12 signaling (R-MMU-2424491)	94	3.37	7.71e-19
Signaling by FGFR (R-MMU-190236)	100	3.37	7.28e-20
Axon guidance (R-MMU-422475)	137	3.33	1.72e-26
Signaling by FGFR2 (R-MMU-5654738)	97	3.33	3.91e-19
G2/M Transition (R-MMU-69275)	51	3.33	2.46e-10
AURKA Activation by TPX2 (R-MMU-8854518)	22	3.32	6.38e-05
Golgi Associated Vesicle Biogenesis (R-MMU-432722)	16	3.32	0.000838
Platelet Aggregation (Plug Formation) (R-MMU-76009)	10	3.3	0.0111
Signaling by Rho GTPases (R-MMU-194315)	101	3.3	1.32e-19
The citric acid (TCA) cycle and respiratory electron transport (R-MMU-1428517)	43	3.3	9.85e-09
Mitotic G2-G2/M phases (R-MMU-453274)	51	3.29	3.45e-10
CD28 co-stimulation (R-MMU-389356)	9	3.28	0.0176
DAP12 interactions (R-MMU-2172127)	94	3.28	3.26e-18
Major pathway of rRNA processing in the nucleolus and cytosol (R-MMU-6791226)	35	3.28	3.35e-07
rRNA processing in the nucleus and cytosol (R-MMU-8868773)	35	3.28	3.33e-07
rRNA processing (R-MMU-72312)	35	3.28	3.3e-07
Cyclin E associated events during G1/S transition (R-MMU-69202)	21	3.27	0.000117
COPI-dependent Golgi-to-ER retrograde traffic (R-MMU-6811434)	16	3.25	0.000994
Signaling by SCF-KIT (R-MMU-1433557)	85	3.23	2.89e-16
CD209 (DC-SIGN) signaling (R-MMU-5621575)	7	3.22	0.0445
TP53 Regulates Metabolic Genes (R-MMU-5628897)	14	3.22	0.00242
Cyclin A:Cdk2-associated events at S phase entry (R-MMU-69656)	21	3.22	0.000137
Signalling by NGF (R-MMU-166520)	119	3.21	8.1e-22
p53-Dependent G1/S DNA damage checkpoint (R-MMU-69580)	19	3.19	0.000358
Autodegradation of Cdh1 by Cdh1:APC/C (R-MMU-174084)	19	3.19	0.000357
p53-Dependent G1 DNA Damage Response (R-MMU-69563)	19	3.19	0.000355
Cell junction organization (R-MMU-446728)	19	3.19	0.000354
Signaling by Hedgehog (R-MMU-5358351)	46	3.18	6.81e-09
Glucagon-type ligand receptors (R-MMU-420092)	9	3.17	0.0208
Signaling by PDGF (R-MMU-186797)	94	3.15	3.01e-17
Cardiac conduction (R-MMU-5576891)	29	3.13	8.87e-06
Muscle contraction (R-MMU-397014)	46	3.12	1.11e-08
Fc epsilon receptor (FCERI) signaling (R-MMU-2454202)	91	3.1	1.82e-16
G1/S DNA Damage Checkpoints (R-MMU-69615)	19	3.09	0.000485
C-type lectin receptors (CLRs) (R-MMU-5621481)	33	3.09	2.38e-06
Apoptosis (R-MMU-109581)	25	3.07	5.24e-05
Anchoring of the basal body to the plasma membrane (R-MMU-5620912)	27	3.07	2.55e-05
Glycolysis (R-MMU-70171)	9	3.07	0.024
Transport to the Golgi and subsequent modification (R-MMU-948021)	42	3.02	1.1e-07
Voltage gated Potassium channels (R-MMU-1296072)	12	3.02	0.00835
Clathrin derived vesicle budding (R-MMU-421837)	19	3	0.000663
trans-Golgi Network Vesicle Budding (R-MMU-199992)	19	3	0.000661
APC/C:Cdc20 mediated degradation of Securin (R-MMU-174154)	19	3	0.000658
Hedgehog 'on' state (R-MMU-5632684)	32	2.99	5.81e-06
Downstream TCR signaling (R-MMU-202424)	25	2.97	8.01e-05
PI Metabolism (R-MMU-1483255)	16	2.97	0.00215
Signaling by PTK6 (R-MMU-8848021)	16	2.97	0.00214
Assembly of the primary cilium (R-MMU-5617833)	49	2.96	1.33e-08
Assembly of the pre-replicative complex (R-MMU-68867)	19	2.95	0.000763
UCH proteinases (R-MMU-5689603)	24	2.95	0.000124
CLEC7A (Dectin-1) signaling (R-MMU-5607764)	25	2.94	9.28e-05
Cargo concentration in the ER (R-MMU-5694530)	8	2.92	0.0445
Negative regulation of FGFR3 signaling (R-MMU-5654732)	8	2.92	0.0444
Signaling by Wnt (R-MMU-195721)	60	2.91	5.57e-10
TCR signaling (R-MMU-202403)	30	2.91	1.93e-05
Signaling by ERBB4 (R-MMU-1236394)	84	2.9	6.57e-14
ABC-family proteins mediated transport (R-MMU-382556)	26	2.89	7.99e-05
Macroautophagy (R-MMU-1632852)	15	2.88	0.00381
Striated Muscle Contraction (R-MMU-390522)	9	2.88	0.0328
Programmed Cell Death (R-MMU-5357801)	25	2.84	0.00014
Orc1 removal from chromatin (R-MMU-68949)	19	2.83	0.00118
Switching of origins to a post-replicative state (R-MMU-69052)	19	2.83	0.00117
Cdc20:Phospho-APC/C mediated degradation of Cyclin A (R-MMU-174184)	19	2.79	0.00132
APC/C:Cdh1 mediated degradation of Cdc20 and other APC/C:Cdh1 targeted proteins in late mitosis/early G1 (R-MMU-174178)	19	2.79	0.00132
Metabolism of polyamines (R-MMU-351202)	21	2.78	0.000735
Downstream signaling events of B Cell Receptor (BCR) (R-MMU-1168372)	45	2.77	3.31e-07
Peptide hormone metabolism (R-MMU-2980736)	17	2.77	0.00277
APC:Cdc20 mediated degradation of cell cycle proteins prior to satisfation of the cell cycle checkpoint (R-MMU-179419)	19	2.75	0.00151
Removal of licensing factors from origins (R-MMU-69300)	19	2.75	0.0015
Gastrin-CREB signalling pathway via PKC and MAPK (R-MMU-881907)	98	2.74	9.48e-15
mTOR signalling (R-MMU-165159)	10	2.71	0.0314
Regulation of APC/C activators between G1/S and early anaphase (R-MMU-176408)	21	2.71	0.00138
Cell-Cell communication (R-MMU-1500931)	25	2.7	0.00037
APC/C:Cdc20 mediated degradation of mitotic proteins (R-MMU-176409)	19	2.68	0.00289
Activation of APC/C and APC/C:Cdc20 mediated degradation of mitotic proteins (R-MMU-176814)	19	2.64	0.00308
PKB-mediated events (R-MMU-109703)	10	2.64	0.0359
Regulation of DNA replication (R-MMU-69304)	19	2.64	0.00307
Intraflagellar transport (R-MMU-5620924)	13	2.64	0.0141
Organelle biogenesis and maintenance (R-MMU-1852241)	70	2.63	5.52e-10
Mitotic Anaphase (R-MMU-68882)	42	2.63	3.5e-06
Mitotic Metaphase and Anaphase (R-MMU-2555396)	42	2.61	3.75e-06
Signaling by the B Cell Receptor (BCR) (R-MMU-983705)	50	2.6	3.05e-07
Ion homeostasis (R-MMU-5578775)	12	2.59	0.0214
Costimulation by the CD28 family (R-MMU-388841)	14	2.55	0.0188
G alpha (12/13) signalling events (R-MMU-416482)	14	2.55	0.0187
Developmental Biology (R-MMU-1266738)	154	2.53	5.32e-20
Regulation of mitotic cell cycle (R-MMU-453276)	21	2.52	0.0022
APC/C-mediated degradation of cell cycle proteins (R-MMU-174143)	21	2.52	0.00219
RHO GTPases Activate Formins (R-MMU-5663220)	26	2.52	0.000529
COPII (Coat Protein 2) Mediated Vesicle Transport (R-MMU-204005)	14	2.51	0.0199
Innate Immune System (R-MMU-168249)	147	2.5	9.48e-19
Factors involved in megakaryocyte development and platelet production (R-MMU-983231)	22	2.48	0.00198
Separation of Sister Chromatids (R-MMU-2467813)	38	2.47	2.96e-05
Signaling by Interleukins (R-MMU-449147)	83	2.45	2.4e-10
Mitochondrial translation termination (R-MMU-5419276)	19	2.45	0.00497
TNFR2 non-canonical NF-kB pathway (R-MMU-5668541)	22	2.45	0.00218
Antigen processing-Cross presentation (R-MMU-1236975)	22	2.45	0.00217
TCF dependent signaling in response to WNT (R-MMU-201681)	34	2.45	9.65e-05
Mitochondrial translation (R-MMU-5368287)	19	2.42	0.0055
DNA Replication Pre-Initiation (R-MMU-69002)	19	2.42	0.00548
M/G1 Transition (R-MMU-68874)	19	2.42	0.00547
Ion channel transport (R-MMU-983712)	42	2.39	2.07e-05
Mitochondrial translation elongation (R-MMU-5389840)	18	2.38	0.00827
Cellular response to heat stress (R-MMU-3371556)	17	2.37	0.0113
Rho GTPase cycle (R-MMU-194840)	27	2.32	0.00119
PI5P, PP2A and IER3 Regulate PI3K/AKT Signaling (R-MMU-6811558)	17	2.3	0.0198
Potassium Channels (R-MMU-1296071)	21	2.29	0.00644
M Phase (R-MMU-68886)	50	2.28	8.92e-06
Platelet activation, signaling and aggregation (R-MMU-76002)	54	2.24	5.77e-06
Toll Like Receptor 2 (TLR2) Cascade (R-MMU-181438)	15	2.23	0.0389
MyD88:Mal cascade initiated on plasma membrane (R-MMU-166058)	15	2.23	0.0388
MyD88 cascade initiated on plasma membrane (R-MMU-975871)	15	2.23	0.0387
Toll Like Receptor TLR6:TLR2 Cascade (R-MMU-168188)	15	2.23	0.0386
Toll Like Receptor TLR1:TLR2 Cascade (R-MMU-168179)	15	2.23	0.0385
Toll Like Receptor 5 (TLR5) Cascade (R-MMU-168176)	15	2.23	0.0384
Toll Like Receptor 10 (TLR10) Cascade (R-MMU-168142)	15	2.23	0.0383
G1/S Transition (R-MMU-69206)	23	2.21	0.00706
Metabolism of proteins (R-MMU-392499)	195	2.19	2.26e-19
Negative regulation of the PI3K/AKT network (R-MMU-199418)	17	2.17	0.0249
Mitotic Prometaphase (R-MMU-68877)	22	2.15	0.0105
Sphingolipid metabolism (R-MMU-428157)	16	2.12	0.0364
GAB1 signalosome (R-MMU-180292)	21	2.12	0.0147
Toll Like Receptor 9 (TLR9) Cascade (R-MMU-168138)	16	2.12	0.0363
TRAF6 mediated induction of NFkB and MAP kinases upon TLR7/8 or 9 activation (R-MMU-975138)	15	2.12	0.0459
G2/M Checkpoints (R-MMU-69481)	27	2.1	0.00496
Role of LAT2/NTAL/LAB on calcium mobilization (R-MMU-2730905)	22	2.1	0.0123
Toll Like Receptor 4 (TLR4) Cascade (R-MMU-166016)	18	2.09	0.0341
PI-3K cascade:FGFR4 (R-MMU-5654720)	20	2.07	0.021
PI-3K cascade:FGFR3 (R-MMU-5654710)	20	2.07	0.0209
PI3K events in ERBB4 signaling (R-MMU-1250342)	20	2.07	0.0209
PI-3K cascade:FGFR2 (R-MMU-5654695)	20	2.07	0.0208
PI-3K cascade:FGFR1 (R-MMU-5654689)	20	2.07	0.0207
PIP3 activates AKT signaling (R-MMU-1257604)	20	2.07	0.0207
Synthesis of DNA (R-MMU-69239)	19	2.05	0.028
Resolution of Sister Chromatid Cohesion (R-MMU-2500257)	19	2.03	0.0294
Asparagine N-linked glycosylation (R-MMU-446203)	48	2.02	0.000177
Adaptive Immune System (R-MMU-1280218)	111	2.02	2.36e-09
S Phase (R-MMU-69242)	24	2.01	0.0133
PI3K/AKT activation (R-MMU-198203)	20	2.01	0.0242
Mitotic G1-G1/S phases (R-MMU-453279)	25	2	0.011
Metabolism of amino acids and derivatives (R-MMU-71291)	41	2	0.000753
Transmembrane transport of small molecules (R-MMU-382551)	113	1.99	4.26e-09
Phospholipid metabolism (R-MMU-1483257)	29	1.97	0.00685
Immune System (R-MMU-168256)	223	1.96	2.81e-17
Cytokine Signaling in Immune system (R-MMU-1280215)	89	1.96	4.31e-07
Cell Cycle, Mitotic (R-MMU-69278)	77	1.95	3.91e-06
Hemostasis (R-MMU-109582)	88	1.94	9.07e-07
Ub-specific processing proteases (R-MMU-5689880)	28	1.83	0.0232
Cell Cycle Checkpoints (R-MMU-69620)	27	1.71	0.0499
Cell Cycle (R-MMU-1640170)	87	1.7	7.24e-05
Cellular responses to stress (R-MMU-2262752)	43	1.65	0.0145
Signal Transduction (R-MMU-162582)	359	1.6	1.37e-15
Metabolism (R-MMU-1430728)	251	1.55	1.84e-09
Gene Expression (R-MMU-74160)	155	1.53	9.96e-06
Post-translational protein modification (R-MMU-597592)	91	1.44	0.00713
Metabolism of lipids and lipoproteins (R-MMU-556833)	84	1.42	0.0145
Signaling by GPCR (R-MMU-372790)	155	1.3	0.00799
Unclassified (UNCLASSIFIED)	1039	0.76	1.35e-41
GPCR downstream signaling (R-MMU-388396)	67	0.71	0.0157
DNA Repair (R-MMU-73894)	11	0.47	0.0369
Class A/1 (Rhodopsin-like receptors) (R-MMU-373076)	9	0.33	0.0012
Degradation of the extracellular matrix (R-MMU-1474228)	3	0.25	0.0261
Phase 1 - Functionalization of compounds (R-MMU-211945)	3	0.24	0.02
Peptide ligand-binding receptors (R-MMU-375276)	4	0.24	0.00258
Biological oxidations (R-MMU-211859)	4	0.2	0.000435
DNA Double-Strand Break Repair (R-MMU-5693532)	2	0.18	0.0122
Phase II conjugation (R-MMU-156580)	1	0.14	0.0495
Immunoregulatory interactions between a Lymphoid and a non-Lymphoid cell (R-MMU-198933)	1	0.1	0.00458
Olfactory Signaling Pathway (R-MMU-381753)	1	0.02	3.17e-17
RNA polymerase II transcribes snRNA genes (R-MMU-6807505)	0	< 0.01	0.0165
Chromosome Maintenance (R-MMU-73886)	0	< 0.01	0.0477
HDR through Homologous Recombination (HR) or Single Strand Annealing (SSA) (R-MMU-5693567)	0	< 0.01	0.0112
Homology Directed Repair (R-MMU-5693538)	0	< 0.01	0.00777
HDR through Homologous Recombination (HRR) (R-MMU-5685942)	0	< 0.01	0.0347
