# Supplementary material for: Setting the stage for a role of the postsynaptic proteome in inherited neurometabolic disorders
Source: J Inherit Metab Dis. 2018 Aug 21;41(6):1093–101. doi: 10.1007/s10545-018-0240-x (PMC6326985; doi:10.1007/s10545-018-0240-x)
Supplement: Supplementary file 2 — (XLSX 18 kb) [file 10545_2018_240_MOESM2_ESM.xlsx]

## Sheet: Legend
Supplementary Table 2. Common neurological symptoms among disorders caused by PSD proteins involved in metabolic pathways.
Most common neurological symptoms found among disease caused by PSD proteins involved in metabolic pathways. Data in this table has been principally obtained from the ‘Human Phenotype Ontology Database’ (Köhler et al. 2017, see reference list in review article).

## Sheet: Supplementary Table 2
Pathway	Gene Name	Disease (OMIM)	Human phenotype Ontology (HPO) Clinical Symptomps
			Intellectual Disability	Seizures	Microcephaly	Generalised Hypotonia	Migraine	Specific Learning Disability	Hypoplasia of the corpus callosum	Hyporeflexia	Spasticity	Other Nervous System Phenotype		No Nervous System Phenotype
Energetic Metabolism
Glycolisis (including glucose transportes)
	ALDOA	GLYCOGEN STORAGE DISEASE XII	YES
	HK1	NEUROPATHY, HEREDITARY MOTOR AND SENSORY, RUSSE TYPE								YES
	PFKM	GLYCOGEN STORAGE DISEASE VII												YES
	SLC2A1	GLUT1 DEFICIENCY SYNDROME 2	YES	YES	YES			YES			YES
	SLC2A3	Not Found									YES
	TPI1	TRIOSEPHOSPHATE ISOMERASE DEFICIENCY				YES				YES	YES
Translocation of GLUT4 to the plasma membrane
	MYH9	SEBASTIAN SYNDROME (1)												YES
	MYO5A	GRISCELLI SYNDROME, TYPE 1	YES	YES		YES		YES			YES
	TUBA4A	AMYOTROPHIC LATERAL SCLEROSIS 22										YES
	TUBA8	CORTICAL DYSPLASIA, COMPLEX, WITH OTHER BRAIN MALFORMATIONS 8		YES	YES					YES
	TUBB2A	CORTICAL DYSPLASIA, COMPLEX, WITH OTHER BRAIN MALFORMATIONS 5		YES		YES			YES
	TUBB2B	CORTICAL DYSPLASIA, COMPLEX, WITH OTHER BRAIN MALFORMATIONS 7	YES	YES	YES			YES	YES
	TUBB3	FIBROSIS OF EXTRAOCULAR MUSCLES, CONGENITAL, 3A		YES	YES				YES		YES
	YWHAE	MILLER-DIEKER LISSENCEPHALY SYNDROME		YES					YES
	YWHAG	EPILEPTIC ENCEPHALOPATHY, EARLY INFANTILE, 56		YES							YES
Protein Metabolism
Protein Translation
	RPL18	Not Found					YES
	RPL21	HYPOTRICHOSIS 12												YES
	RPL26	DIAMOND-BLACKFAN ANEMIA 11					YES
	RPS10	DIAMOND-BLACKFAN ANEMIA 9					YES
	RPS19	DIAMOND-BLACKFAN ANEMIA 1	YES		YES		YES
	RPS28	DIAMOND-BLACKFAN ANEMIA 15					YES
	RPS29	DIAMOND-BLACKFAN ANEMIA 13					YES
	RPS14	CHROMOSOME 5q DELETION SYNDROME												YES
	RPL11	DIAMOND-BLACKFAN ANEMIA 7					YES
	RPL35A	DIAMOND-BLACKFAN ANEMIA 5					YES
	RPS23	BRACHYCEPHALY, TRICHOMEGALY, AND DEVELOPMENTAL DELAY			YES	YES
	RPL5	DIAMOND-BLACKFAN ANEMIA 6					YES
Chaperonin-mediated protein folding
	CCT5	NEUROPATHY, HEREDITARY SENSORY, WITH SPASTIC PARAPLEGIA										YES
	CSNK2A1	OKUR-CHUNG NEURODEVELOPMENTAL SYNDROME	YES		YES	YES
	GNAI2	VENTRICULAR TACHYCARDIA, FAMILIAL												YES
	GNAI3	AURICULOCONDYLAR SYNDROME 1												YES
	GNAO1	EPILEPTIC ENCEPHALOPATHY, EARLY INFANTILE, 17 (1)		YES					YES
	GNAO1	NEURODEVELOPMENTAL DISORDER WITH INVOLUNTARY MOVEMENTS										YES
	GNB3	NIGHT BLINDNESS, CONGENITAL STATIONARY, TYPE 1H										YES
	GNB4	CHARCOT-MARIE-TOOTH DISEASE								YES
	GNB5	LANGUAGE DELAY AND ATTENTION DEFICIT-HYPERACTIVITY DISORDER/COGNITIVE IMPAIRMENT WITH OR WITHOUT CARDIAC ARRHYTHMIA	YES	YES		YES
	RGS9	PROLONGED ELECTRORETINAL RESPONSE SUPPRESSION										YES
Different proteasome pathways
	APC	FAMILIAL ADENOMATOUS POLYPOSIS 1										YES
	CTBP1	Not Found		YES	YES	YES
	CTNNB1	MENTAL RETARDATION, AUTOSOMAL DOMINANT 19	YES	YES	YES	YES			YES
	PPP2R1A	MENTAL RETARDATION, AUTOSOMAL DOMINANT 36	YES	YES	YES	YES			YES
	PRKACA	Not Found										YES
Endocytosis and traffic of Neurotrasnmitter receptors
Trafficking of AMPA receptors
	AP2S1	HYPOCALCIURIC HYPERCALCEMIA, FAMILIAL, TYPE III										YES
	CACNG2	MENTAL RETARDATION, AUTOSOMAL DOMINANT 10	YES
	CAMK2A	MENTAL RETARDATION, AUTOSOMAL DOMINANT 53	YES
	CAMK2B	MENTAL RETARDATION, AUTOSOMAL DOMINANT 54	YES
	EPB4.1L1	MENTAL RETARDATION, AUTOSOMAL DOMINANT 11	YES
	GRIA3	MENTAL RETARDATION, X-LINKED, SYNDROMIC, WU TYPE	YES	YES						YES
	GRIA4	NEURODEVELOPMENTAL DISORDER WITH OR WITHOUT SEIZURES AND GAIT ABNORMALITIES										YES
	GRIP1	FRASER SYNDROME 3	YES		YES
	MYO6	DEAFNESS, AUTOSOMAL DOMINANT 22												YES
	PRKCG	RETINITIS PIGMENTOSA 11										YES
	PRKCG	SPINOCEREBELLAR ATAXIA 14 (1)										YES
Clathrin-mediated endocytosis
	ACTB	BARAITSER-WINTER SYNDROME 1	YES	YES	YES	YES		YES
	ACTG1	BARAITSER-WINTER SYNDROME 2	YES	YES	YES			YES
	DNM2	CHARCOT-MARIE-TOOTH DISEASE				YES				YES
	NECAP1	EPILEPTIC ENCEPHALOPATHY, EARLY INFANTILE, 21		YES		YES
	PIP5K1C	LETHAL CONGENITAL CONTRACTURE SYNDROME 3												YES
	VAMP7	Not Found										YES
	WNT5A	ROBINOW SYNDROME, AUTOSOMAL DOMINANT 1	YES					YES
(1) This gene causes six different syndromes with similar phenotypes, none of which are of a clear neurological nature.
